# Supplementary material for: A Green Approach to Bio-Based Active Packaging: Grape Skin Extract-Synthesized AgNPs for Food Preservation
Source: Materials (Basel). 2026 Jan 6;19(2):218. doi: 10.3390/ma19020218 (PMC12842933; doi:10.3390/ma19020218)
Supplement: Supplementary file 1 [file materials-19-00218-s001.zip]

Archive with 1 entries (1 files):
- materials-4030047-supplementary.pdf
